# Supplementary material for: Monitoring of kinetics and exhaustion markers of circulating CAR-T cells as early predictive factors in patients with B-cell malignancies
Source: Front Immunol. 2023 Apr 14;14:1152498. doi: 10.3389/fimmu.2023.1152498 (PMC10140355; doi:10.3389/fimmu.2023.1152498)
Supplement: Supplementary file 2 [file Table_1.xlsx]

## Sheet: Sheet1
			Patients (n)	48
			PMBCL	8
			DLBCL	26
			FL	1
			tFL	3
			B-ALL	10
			Median age (range)	51.5 (5-73)
			Sex (%)
			Female	20 (41.7)
			Male	28 (58.3)
			Product (%)
			Tisagenlecleucel	18 (37.5)
			Axicabtagene-ciloleucel	30 (62.5)
			Previous lines (range)	3 (2-6)
			Bridging therapy (%)
			YES	42 (87.5)
			RT	2
			CT	35
			Inotuzumab	4
			Steroids	1
			NO	6 (12.5)
			CRS grade (%)	97.9
			0	1
			1	24
			2	21
			3	2
			ICANs grade (%)	45.8
			0	26
			1	12
			2	4
			3	4
			4	2
			Response D30 (%)	68.8
			CR	19
			PR	14
			PD	9
			SD	5
